# Supplementary material for: Genomic analysis of the main epidemiological lineages of Acinetobacter baumannii in Mexico
Source: Front Cell Infect Microbiol. 2025 Jan 10;14:1499839. doi: 10.3389/fcimb.2024.1499839 (PMC11757933; doi:10.3389/fcimb.2024.1499839)
Supplement: Supplementary file 3 [file Table1.xlsx]

## Sheet: Hoja1
RefereUnknownes	ID GenBank	strain	date	lat_lon	ST	OCL locus	KL locus
Alcantar-2019	NI	1	2016	CdeM	369	NI	NI
Alcantar-2019	NI	5	2016	CdeM	208	NI	NI
Bocanegra-2015	NI	3206	2007	NL	762	NI	NI
Bocanegra-2015	NI	3207	2007	NL	763	NI	NI
GenBank	GCF_001636235	3207	2008-08-05	NL	1321	OCL10	KL195
Bocanegra-2015	NI	3215	2011	NL	369	NI	NI
Bocanegra-2015	NI	3222	2009	NL	777	NI	NI
Bocanegra-2015	NI	3224	2007	NL	229	NI	NI
GenBank	GCF_001922685	4113	2013	CdMex	758	OCL10	KL9
Gonzalez-2016	NI	5831	2009	SLP	417	NI	NI
Gonzalez-2016	NI	5840	2009	SLP	758	NI	NI
GenBank	GCF_003522885	5845	2009-12-31	SLP	417	OCL1	KL23
Gonzalez-2016	NI	6972	2013	NL	369	NI	NI
Gonzalez-2016	NI	6976	2013	NL	472	NI	NI
Gonzalez-2016	NI	7024	2013	CdeM	758	NI	NI
GenBank	GCF_003431385	7804	2006-07-05	NL	490	OCL7	KL7
Gonzalez-2016	NI	7804	2006	NL	490	NI	NI
Gonzalez-2016	NI	7811	2006	NL	762	NI	NI
GenBank	GCF_009497995	7835	2007-07-16	NL	227	OCL10	KL22
Gonzalez-2016	NI	7835	2007	NL	1046	NI	NI
Gonzalez-2016	NI	7846	2007	NL	208	NI	NI
GenBank	GCF_003516005	7847	2008-04-28	NL	208	OCL1	KL2
Gonzalez-2016	NI	8200	2010	Michoacan	758	NI	NI
Gonzalez-2016	NI	8400	2010	CdeM	758	NI	NI
Gonzalez-2016	NI	8404	2011	CdeM	758	NI	NI
Tamayo-2014	NI	8407	2010	CdeM	758	NI	NI
Tamayo-2014	NI	8509	2010	CdeM	758	NI	NI
Gonzalez-2016	NI	8519	2012	CdeM	758	NI	NI
Gonzalez-2016	NI	9001	2011	CdeM	758	NI	NI
GenBank	GCF_003522845	9102	2010-06-04	BC	231	OCL7	KL1
Gonzalez-2016	NI	9104	2010	BC	231	NI	NI
GenBank	GCF_003522665	9201	2013-08-01	Jalisco	934	OCL10	KL9
Gonzalez-2016	NI	9201	2013	Jalisco	934	NI	NI
Gonzalez-2016	NI	9501	2011	Jalisco	417	NI	NI
Gonzalez-2016	NI	9736	2013	CdeM	758	NI	NI
GenBank	GCF_003522785	10042	2011-04-10	Coahuila	473	OCL1	KL22
Gonzalez-2016	NI	10045	2011	Coahulia	473	NI	NI
GenBank	GCF_003522705	10324	2012-08-01	Guerrero	771	OCL2	KL77
Gonzalez-2016	NI	10324	2012	Guerrero	771	NI	NI
Gonzalez-2016	NI	10513	2012	Sonora	758	NI	NI
Gonzalez-2016	NI	10613	2013	Oaxaca	1091	NI	NI
GenBank	GCF_001922635	11502	2012	CdMex	758	OCL10	KL9
GenBank	GCF_001922425	11510	2012	CdMex	758	OCL10	KL9
GenBank	GCF_001922705	11536	2011	CdMex	758	OCL10	KL9
GenBank	GCF_001922695	11547	2013	CdMex	758	OCL10	KL9
GenBank	GCF_001922745	11551	2011	CdMex	758	OCL10	KL9
GenBank	GCF_001923005	11598	2011	CdMex	758	OCL10	KL9
GenBank	GCF_001922755	11606	2011	CdMex	758	OCL10	KL9
GenBank	GCF_026935825	075-16 HCG	2016-04-19	Jalisco	758	OCL10	KL9
Garza-2023	NI	12_12	2020	Jalisco	136	NI	NI
Garza-2023	NI	20-1742	2020	EdoMex	369	NI	NI
Garza-2023	NI	20-1836	2020	Michoacan	208	NI	NI
Garza-2023	NI	20-1863	2020	Sonora	205	NI	NI
Garza-2023	NI	20-1884	2020	Sonora	208	NI	NI
Garza-2023	NI	20-2073	2020	CdeM	369	NI	NI
Garza-2023	NI	20-2386	2020	Michoacan	1694	NI	NI
Garza-2023	NI	20-511	2020	EdoMex	369	NI	NI
Garza-2023	NI	20-912	2020	Sonora	208	NI	NI
Garza-2023	NI	20-997	2020	Sonora	205	NI	NI
Garza-2023	NI	21-273	2020	CdeM	369	NI	NI
Garza-2023	NI	21-329	2020	Chiapas	369	NI	NI
Garza-2023	NI	21-621	2020	Oaxaca	369	NI	NI
Garza-2023	NI	21-668	2020	Aguascalientes	208	NI	NI
Garza-2023	NI	21-671	2020	Aguascalientes	208	NI	NI
Garza-2023	NI	21-841	2020	NL	1694	NI	NI
GenBank	GCF_026929695	298-03	2009-01-25	Jalisco	758	OCL10	KL9
GenBank	GCF_003977045	433H	2015-01-11	CdMex	758	OCL10	KL9
GenBank	GCF_003976985	434H	2015-01-11	CdMex	758	OCL10	KL9
GenBank	GCF_003977015	483H	2015-01-11	CdMex	758	OCL10	KL9
GenBank	GCF_026935835	500-03	2011-10-04	Jalisco	758	OCL10	KL9
GenBank	GCF_003345235	810CP	2015-01-11	CdMex	758	OCL10	KL9
GenBank	GCF_004209075	A023	2011	CdMex	1091	OCL10	KL213
GenBank	GCF_003976955	A2	2015-01-12	CdMex	758	OCL10	KL9
GenBank	GCF_004208995	A229	2013	CdMex	1091	OCL11	KL213
GenBank	GCF_004209005	A278	2013	CdMex	758	OCL10	KL9
GenBank	GCF_004209035	A465	2014	CdMex	758	OCL10	KL9
GenBank	GCF_004209225	A580	2015	CdMex	758	OCL10	KL9
GenBank	GCA_016486905	Ab AB1238	2013	Unknown	369	OCL1	KL9
GenBank	GCA_016486785	Ab AB1239	2013	Unknown	369	OCL1	KL9
GenBank	GCA_016609765	Ab AB1261	2013	Unknown	473	OCL1	KL22
GenBank	GCA_016487105	Ab AB1284	2014	Unknown	208	OCL1	KL2
GenBank	GCA_016487345	Ab AB1293	2014	Unknown	369	OCL1	KL9
GenBank	GCA_016487505	Ab AB1310	2014	Unknown	758	OCL10	KL9
GenBank	GCA_016487785	Ab AB1332	2014	Unknown	758	OCL10	KL9
GenBank	GCA_016485485	Ab AB1333	2014	Unknown	758	OCL10	KL9
GenBank	GCA_016485585	Ab AB1336	2014	Unknown	758	OCL10	KL9
GenBank	GCF_004321595	Ab2159	2011	CdMex	758	OCL10	KL9
GenBank	GCF_004321575	Ab4197	2013	CdMex	758	OCL10	KL9
GenBank	GCF_004299615	Ab5013	2014	CdMex	758	OCL10	KL9
GenBank	GCF_004794205	Ab5038	NA	CdMex	758	OCL10	KL9
GenBank	GCF_030549675	Aba/75 ISSSTE 2015	2015-04-13	CdMex	208	OCL1	KL2
GenBank	GCF_030549685	Aba/76 ISSSTE 2015	2015-04-03	CdMex	208	OCL1	KL2
GenBank	GCF_030549715	Aba/77 ISSSTE 2015	2015-05-22	CdMex	758	OCL10	KL9
GenBank	GCF_030549735	Aba/78 ISSSTE 2015	2015-06-26	CdMex	369	OCL1	KL9
GenBank	GCF_030549745	Aba/79 HCG 2016	2016-01-06	Jalisco	758	OCL10	KL9
GenBank	GCF_030548745	Aba/80 HGM 2016	2016-04-30	CdMex	1054	OCL10	KL32
GenBank	GCF_021174965	Ab-HCG0108-10	2008-01-01	Jalisco	208	OCL1	KL2
GenBank	GCF_021174465	Ab-HCG0109-36	2009-01-01	Jalisco	417	OCL1	KL23
GenBank	GCF_021174425	Ab-HCG0109-37	2009-01-03	Jalisco	417	OCL1	KL23
GenBank	GCF_021174395	Ab-HCG0109-38	2009-01-10	Jalisco	417	OCL1	KL23
GenBank	GCF_021174435	Ab-HCG0109-39	2009-01-12	Jalisco	417	OCL1	KL23
GenBank	GCF_021174385	Ab-HCG0109-40	2009-01-15	Jalisco	417	OCL1	KL23
GenBank	GCF_021174365	Ab-HCG0109-41	2009-01-15	Jalisco	417	OCL1	KL23
GenBank	GCF_021174345	Ab-HCG0109-42	2009-01-19	Jalisco	417	OCL1	KL23
GenBank	GCF_021174325	Ab-HCG0209-44	2009-02-04	Jalisco	417	OCL1	KL23
GenBank	GCF_021174295	Ab-HCG0209-45	2009-02-20	Jalisco	417	OCL1	KL23
GenBank	GCF_021173925	Ab-HCG0216-65	2016-02-12	Jalisco	136	OCL1	KL77
GenBank	GCF_021173725	Ab-HCG0216-66	2016-02-17	Jalisco	136	OCL1	KL77
GenBank	GCF_021173805	Ab-HCG0216-67	2016-02-20	Jalisco	136	OCL1	KL77
GenBank	GCF_021173645	Ab-HCG0216-81	2016-02-24	Jalisco	136	OCL1	KL77
GenBank	GCF_021175145	Ab-HCG0307-1	2007-05-03	Jalisco	208	OCL1	KL2
GenBank	GCF_021174245	Ab-HCG0309-46	2009-03-09	Jalisco	417	OCL1	KL23
GenBank	GCF_021174285	Ab-HCG0309-47	2009-03-28	Jalisco	417	OCL1	KL23
GenBank	GCF_021173285	Ab-HCG0316-68	2016-03-06	Jalisco	136	OCL1	KL77
GenBank	GCF_021174265	Ab-HCG0409-48	2009-04-11	Jalisco	417	OCL1	KL23
GenBank	GCF_021174225	Ab-HCG0509-49	2009-05-08	Jalisco	417	OCL1	KL23
GenBank	GCF_021174165	Ab-HCG0511-53	2011-05-26	Jalisco	369	OCL1	KL9
GenBank	GCF_021173765	Ab-HCG0516-70	2016-05-16	Jalisco	369	OCL1	KL9
GenBank	GCF_021173775	Ab-HCG0516-71	2016-05-12	Jalisco	208	OCL1	KL2
GenBank	GCF_021174125	Ab-HCG0611-54	2011-06-03	Jalisco	208	OCL1	KL2
GenBank	GCF_021173625	Ab-HCG0616-72	2016-06-20	Jalisco	208	OCL1	KL2
GenBank	GCF_021174945	Ab-HCG0708-13	2008-07-26	Jalisco	417	OCL1	KL23
GenBank	GCF_021174895	Ab-HCG0708-14	2008-07-31	Jalisco	208	OCL1	KL2
GenBank	GCF_021174205	Ab-HCG0709-50	2009-07-28	Jalisco	417	OCL1	KL23
GenBank	GCF_021173815	Ab-HCG0716-73	2016-07-14	Jalisco	369	OCL1	KL9
GenBank	GCF_021175125	Ab-HCG0807-2	2007-08-27	Jalisco	208	OCL1	KL2
GenBank	GCF_021174875	Ab-HCG0808-15	2008-08-02	Jalisco	417	OCL1	KL23
GenBank	GCF_021174865	Ab-HCG0808-16	2008-08-10	Jalisco	417	OCL1	KL23
GenBank	GCF_021174795	Ab-HCG0808-17	2008-08-05	Jalisco	208	OCL1	KL2
GenBank	GCF_021174765	Ab-HCG0808-18	2008-08-05	Jalisco	417	OCL1	KL23
GenBank	GCF_021174825	Ab-HCG0808-19	2008-08-11	Jalisco	417	OCL1	KL23
GenBank	GCF_021174775	Ab-HCG0808-20	2008-08-13	Jalisco	417	OCL1	KL23
GenBank	GCF_021174815	Ab-HCG0808-21	2008-08-25	Jalisco	417	OCL1	KL23
GenBank	GCF_021174745	Ab-HCG0808-22	2008-08-27	Jalisco	417	OCL1	KL23
GenBank	GCF_021174925	Ab-HCG0908-12	2008-09-18	Jalisco	417	OCL1	KL23
GenBank	GCF_021174665	Ab-HCG0908-23	2008-09-18	Jalisco	417	OCL1	KL23
GenBank	GCF_021174695	Ab-HCG0908-24	2008-09-19	Jalisco	417	OCL1	KL23
GenBank	GCF_021174685	Ab-HCG0908-25	2008-09-26	Jalisco	417	OCL1	KL23
GenBank	GCF_021174725	Ab-HCG0908-26	2008-09-28	Jalisco	417	OCL1	KL23
GenBank	GCF_021174585	Ab-HCG0908-27	2008-09-30	Jalisco	417	OCL1	KL23
GenBank	GCF_021174135	Ab-HCG0909-51	2009-09-25	Jalisco	417	OCL1	KL23
GenBank	GCF_021174105	Ab-HCG0911-55	2011-09-05	Jalisco	208	OCL1	KL2
GenBank	GCF_021174085	Ab-HCG0911-56	2011-09-07	Jalisco	208	OCL1	KL2
GenBank	GCF_021174025	Ab-HCG0911-57	2011-09-08	Jalisco	208	OCL1	KL2
GenBank	GCF_021174045	Ab-HCG0911-58	2011-09-08	Jalisco	208	OCL1	KL9
GenBank	GCF_021174055	Ab-HCG0911-59	2011-09-19	Jalisco	208	OCL1	KL2
GenBank	GCF_021173995	Ab-HCG0911-60	2011-09-20	Jalisco	208	OCL1	KL2
GenBank	GCF_021173935	Ab-HCG0911-61	2011-09-21	Jalisco	208	OCL1	KL2
GenBank	GCF_021173945	Ab-HCG0911-62	2011-09-24	Jalisco	208	OCL1	KL2
GenBank	GCF_021174605	Ab-HCG1008-28	2008-10-27	Jalisco	417	OCL1	KL23
GenBank	GCF_021173985	Ab-HCG1011-64	2011-10-21	Jalisco	369	OCL1	KL9
GenBank	GCF_021173655	Ab-HCG1016-83	2016-10-07	Jalisco	208	OCL1	KL2
GenBank	GCF_021175075	Ab-HCG1107-3	2007-11-09	Jalisco	208	OCL1	KL2
GenBank	GCF_021175095	Ab-HCG1107-4	2007-11-27	Jalisco	208	OCL1	KL2
GenBank	GCF_021174645	Ab-HCG1108-29	2008-11-08	Jalisco	417	OCL1	KL23
GenBank	GCF_021174595	Ab-HCG1108-30	2008-11-08	Jalisco	417	OCL1	KL23
GenBank	GCF_021174565	Ab-HCG1108-31	2008-11-16	Jalisco	417	OCL1	KL23
GenBank	GCF_021174515	Ab-HCG1108-32	2008-11-19	Jalisco	417	OCL1	KL23
GenBank	GCF_021174505	Ab-HCG1108-33	2008-11-24	Jalisco	417	OCL1	KL23
GenBank	GCF_021174185	Ab-HCG1110-52	2010-11-11	Jalisco	417	OCL1	KL23
GenBank	GCF_021175065	Ab-HCG1207-5	2007-12-10	Jalisco	208	OCL1	KL2
GenBank	GCF_021175045	Ab-HCG1207-6	2007-12-19	Jalisco	208	OCL1	KL2
GenBank	GCF_021174985	Ab-HCG1207-7	2007-12-24	Jalisco	208	OCL1	KL2
GenBank	GCF_021175015	Ab-HCG1207-8	2007-12-25	Jalisco	208	OCL1	KL2
GenBank	GCF_021175005	Ab-HCG1207-9	2007-12-26	Jalisco	208	OCL1	KL2
GenBank	GCF_021174525	Ab-HCG1208-34	2008-12-06	Jalisco	417	OCL1	KL23
GenBank	GCF_021174485	Ab-HCG1208-35	2008-12-30	Jalisco	417	OCL1	KL23
GenBank	GCF_021173665	Ab-HCG1217-84	2017-12-06	Jalisco	136	OCL1	KL77
GenBank	GCF_021173305	Ab-HCG1217-85	2017-12-07	Jalisco	136	OCL1	KL77
GenBank	GCA_016486105	Acinetobacter AB1357	2014	Unknown	225	OCL3	KL22
GenBank	GCF_001896005	AF-401	2009-07-01	CdMex	1942	OCL10	KL23
GenBank	GCF_030756475	ARC6644	2016	Unknown	208	OCL1	KL213
GenBank	GCA_016497765	baumannii	2018-06-11	CdMex	208	OCL1	KL2
GenBank	GCA_016497705	baumannii	2018-07-12	CdMex	369	OCL1	KL9
GenBank	GCA_016497725	baumannii	2018-06-08	CdMex	369	OCL1	KL9
GenBank	GCA_016497745	baumannii	2018-05-17	CdMex	369	OCL1	KL9
GenBank	GCA_016497785	baumannii	2018-05-16	CdMex	369	OCL1	KL9
GenBank	GCA_016497805	baumannii	2018-06-12	CdMex	369	OCL1	KL9
GenBank	GCA_016497825	baumannii	2018-08-14	CdMex	369	OCL1	KL9
GenBank	GCA_016497845	baumannii	2018-10-05	CdMex	369	OCL1	KL9
GenBank	GCA_016497865	baumannii	2018-09-12	CdMex	369	OCL1	KL9
GenBank	GCA_016497885	baumannii	2018-11-11	CdMex	369	OCL1	KL9
Alcantar-2019	NI	G	2016	Jalisco	136	NI	NI
GenBank	GCF_036879965	GN-102	2021-12-13	NL	0	OCL5	KL169
GenBank	GCF_036879865	GN-114	2021-12-28	NL	401	OCL6	KL48
Alcantar-2019	NI	H	2016	Jalisco	758	NI	NI
GenBank	GCF_004209195	H008	2011	CdMex	690	OCL6	KL22
GenBank	GCF_004209025	H170	2013	CdMex	1091	OCL10	KL213
GenBank	GCF_004209205	H251	2014	CdMex	758	OCL1	KL9
GenBank	GCF_004296275	H350	2015	CdMex	208	OCL1	KL213
Tamayo-2016	NI	H5859	2010	SLP	417	NI	NI
Alcantar-2019	NI	IV	2016	CdeM	1054	NI	NI
GenBank	GCF_001549575	MEX11594	2011-06-17	CdMex	758	OCL1	KL1
GenBank	GCA_031140665	Microbial	2018	CdMex	758	OCL10	KL9
GenBank	GCA_032217425	Microbial	2018	CdMex	758	OCL10	KL9
GenBank	GCA_032217445	Microbial	2018	CdMex	758	OCL10	KL9
GenBank	GCA_031140685	Microbial	2018	CdMex	1054	OCL10	KL32
Tamayo-2016	NI	P5831	2010	SLP	417	NI	NI
Tamayo-2016	NI	P5838	2010	SLP	417	NI	NI
Tamayo-2016	NI	P5845	2010	SLP	417	NI	NI
Tamayo-2016	NI	P5860	2010	SLP	417	NI	NI
Tamayo-2016	NI	P5866	2010	SLP	208	NI	NI

## Sheet: Hoja2
RefereNIes	ID GenBank	strain	date	Hospital	Place	ST	OCL locus	KL locus
Gonzalez-2016	NI	8400	2010	Centro Medico Nacional Siglo-XII (CMN-XXI	CdMex	758	NI	NI
Gonzalez-2016	NI	8404	2011	Centro Medico Nacional Siglo-XII (CMN-XXI	CdMex	758	NI	NI
Garza-2023	NI	20-1884	2020	Centro Médico Dr. Ignacio Chávez ISSSTESON	Sonora	208	NI	NI
Garza-2023	NI	20-912	2020	Centro Médico Dr. Ignacio Chávez ISSSTESON	Sonora	208	NI	NI
Gonzalez-2016	NI	9001	2011	Centro Médico Nacional 20 de noviembre/ISSSTE	CdMex	758	NI	NI
Tamayo-2014	NI	8407	2010	Centro Medico Nacional Siglo-XII (CMN-XXI	CdMex	758	NI	NI
Tamayo-2014	NI	8509	2010	Centro Medico Nacional Siglo-XII (CMN-XXI	CdMex	758	NI	NI
GenBank	GCA_016497705	baumannii	2018-07-12	Escuela Militar de Graduados de Sanidad	CdMex	369	OCL1	KL9
GenBank	GCA_016497725	baumannii	2018-06-08	Escuela Militar de Graduados de Sanidad	CdMex	369	OCL1	KL9
GenBank	GCA_016497745	baumannii	2018-05-17	Escuela Militar de Graduados de Sanidad	CdMex	369	OCL1	KL9
GenBank	GCA_016497765	baumannii	2018-06-11	Escuela Militar de Graduados de Sanidad	CdMex	208	OCL1	KL2
GenBank	GCA_016497785	baumannii	2018-05-16	Escuela Militar de Graduados de Sanidad	CdMex	369	OCL1	KL9
GenBank	GCA_016497805	baumannii	2018-06-12	Escuela Militar de Graduados de Sanidad	CdMex	369	OCL1	KL9
GenBank	GCA_016497825	baumannii	2018-08-14	Escuela Militar de Graduados de Sanidad	CdMex	369	OCL1	KL9
GenBank	GCA_016497845	baumannii	2018-10-05	Escuela Militar de Graduados de Sanidad	CdMex	369	OCL1	KL9
GenBank	GCA_016497865	baumannii	2018-09-12	Escuela Militar de Graduados de Sanidad	CdMex	369	OCL1	KL9
GenBank	GCA_016497885	baumannii	2018-11-11	Escuela Militar de Graduados de Sanidad	CdMex	369	OCL1	KL9
GenBank	GCA_031140665	Microbial	2018	Escuela Militar de Graduados de Sanidad	CdMex	758	OCL10	KL9
GenBank	GCA_031140685	Microbial	2018	Escuela Militar de Graduados de Sanidad	CdMex	1054	OCL10	KL32
GenBank	GCA_032217425	Microbial	2018	Escuela Militar de Graduados de Sanidad	CdMex	758	OCL10	KL9
GenBank	GCA_032217445	Microbial	2018	Escuela Militar de Graduados de Sanidad	CdMex	758	OCL10	KL9
GenBank	GCF_030548745	Aba/80 HGM 2016	2016-04-30	HGM	CdMex	1054	OCL10	KL32
Gonzalez-2016	NI	9501	2011	HI/IMSS/CMN Occidente	Jalisco	417	NI	NI
GenBank	GCF_003522665	9201	2013-08-01	Hospital Central de Guadalajara	Jalisco	934	OCL10	KL9
Tamayo-2016	NI	P5866	2010	Hospital Central de San Luis Potosi	SLP	208	NI	NI
Tamayo-2016	NI	H5859	2010	Hospital Central de San Luis Potosi	SLP	417	NI	NI
Tamayo-2016	NI	P5831	2010	Hospital Central de San Luis Potosi	SLP	417	NI	NI
Tamayo-2016	NI	P5838	2010	Hospital Central de San Luis Potosi	SLP	417	NI	NI
Tamayo-2016	NI	P5845	2010	Hospital Central de San Luis Potosi	SLP	417	NI	NI
Tamayo-2016	NI	P5860	2010	Hospital Central de San Luis Potosi	SLP	417	NI	NI
Gonzalez-2016	NI	6972	2013	Hospital Central Monterrey	NLE	369	NI	NI
Gonzalez-2016	NI	6976	2013	Hospital Central Monterrey	NLE	472	NI	NI
Alcantar-2019	NI	G	2016	Hospital Civil de Guadalajara	Jalisco	136	NI	NI
Alcantar-2019	NI	H	2016	Hospital Civil de Guadalajara	Jalisco	758	NI	NI
Garza-2023	NI	12_12	2020	Hospital Civil de Guadalajara	Jalisco	136	NI	NI
GenBank	GCF_021173285	Ab-HCG0316-68	2016-03-06	Hospital Civil de Guadalajara	Jalisco	136	OCL1	KL77
GenBank	GCF_021173305	Ab-HCG1217-85	2017-12-07	Hospital Civil de Guadalajara	Jalisco	136	OCL1	KL77
GenBank	GCF_021173625	Ab-HCG0616-72	2016-06-20	Hospital Civil de Guadalajara	Jalisco	208	OCL1	KL2
GenBank	GCF_021173645	Ab-HCG0216-81	2016-02-24	Hospital Civil de Guadalajara	Jalisco	136	OCL1	KL77
GenBank	GCF_021173655	Ab-HCG1016-83	2016-10-07	Hospital Civil de Guadalajara	Jalisco	208	OCL1	KL2
GenBank	GCF_021173665	Ab-HCG1217-84	2017-12-06	Hospital Civil de Guadalajara	Jalisco	136	OCL1	KL77
GenBank	GCF_021173725	Ab-HCG0216-66	2016-02-17	Hospital Civil de Guadalajara	Jalisco	136	OCL1	KL77
GenBank	GCF_021173765	Ab-HCG0516-70	2016-05-16	Hospital Civil de Guadalajara	Jalisco	369	OCL1	KL9
GenBank	GCF_021173775	Ab-HCG0516-71	2016-05-12	Hospital Civil de Guadalajara	Jalisco	208	OCL1	KL2
GenBank	GCF_021173805	Ab-HCG0216-67	2016-02-20	Hospital Civil de Guadalajara	Jalisco	136	OCL1	KL77
GenBank	GCF_021173815	Ab-HCG0716-73	2016-07-14	Hospital Civil de Guadalajara	Jalisco	369	OCL1	KL9
GenBank	GCF_021173925	Ab-HCG0216-65	2016-02-12	Hospital Civil de Guadalajara	Jalisco	136	OCL1	KL77
GenBank	GCF_021173935	Ab-HCG0911-61	2011-09-21	Hospital Civil de Guadalajara	Jalisco	208	OCL1	KL2
GenBank	GCF_021173945	Ab-HCG0911-62	2011-09-24	Hospital Civil de Guadalajara	Jalisco	208	OCL1	KL2
GenBank	GCF_021173985	Ab-HCG1011-64	2011-10-21	Hospital Civil de Guadalajara	Jalisco	369	OCL1	KL9
GenBank	GCF_021173995	Ab-HCG0911-60	2011-09-20	Hospital Civil de Guadalajara	Jalisco	208	OCL1	KL2
GenBank	GCF_021174025	Ab-HCG0911-57	2011-09-08	Hospital Civil de Guadalajara	Jalisco	208	OCL1	KL2
GenBank	GCF_021174045	Ab-HCG0911-58	2011-09-08	Hospital Civil de Guadalajara	Jalisco	208	OCL1	KL9
GenBank	GCF_021174055	Ab-HCG0911-59	2011-09-19	Hospital Civil de Guadalajara	Jalisco	208	OCL1	KL2
GenBank	GCF_021174085	Ab-HCG0911-56	2011-09-07	Hospital Civil de Guadalajara	Jalisco	208	OCL1	KL2
GenBank	GCF_021174105	Ab-HCG0911-55	2011-09-05	Hospital Civil de Guadalajara	Jalisco	208	OCL1	KL2
GenBank	GCF_021174125	Ab-HCG0611-54	2011-06-03	Hospital Civil de Guadalajara	Jalisco	208	OCL1	KL2
GenBank	GCF_021174135	Ab-HCG0909-51	2009-09-25	Hospital Civil de Guadalajara	Jalisco	417	OCL1	KL23
GenBank	GCF_021174165	Ab-HCG0511-53	2011-05-26	Hospital Civil de Guadalajara	Jalisco	369	OCL1	KL9
GenBank	GCF_021174185	Ab-HCG1110-52	2010-11-11	Hospital Civil de Guadalajara	Jalisco	417	OCL1	KL23
GenBank	GCF_021174205	Ab-HCG0709-50	2009-07-28	Hospital Civil de Guadalajara	Jalisco	417	OCL1	KL23
GenBank	GCF_021174225	Ab-HCG0509-49	2009-05-08	Hospital Civil de Guadalajara	Jalisco	417	OCL1	KL23
GenBank	GCF_021174245	Ab-HCG0309-46	2009-03-09	Hospital Civil de Guadalajara	Jalisco	417	OCL1	KL23
GenBank	GCF_021174265	Ab-HCG0409-48	2009-04-11	Hospital Civil de Guadalajara	Jalisco	417	OCL1	KL23
GenBank	GCF_021174285	Ab-HCG0309-47	2009-03-28	Hospital Civil de Guadalajara	Jalisco	417	OCL1	KL23
GenBank	GCF_021174295	Ab-HCG0209-45	2009-02-20	Hospital Civil de Guadalajara	Jalisco	417	OCL1	KL23
GenBank	GCF_021174325	Ab-HCG0209-44	2009-02-04	Hospital Civil de Guadalajara	Jalisco	417	OCL1	KL23
GenBank	GCF_021174345	Ab-HCG0109-42	2009-01-19	Hospital Civil de Guadalajara	Jalisco	417	OCL1	KL23
GenBank	GCF_021174365	Ab-HCG0109-41	2009-01-15	Hospital Civil de Guadalajara	Jalisco	417	OCL1	KL23
GenBank	GCF_021174385	Ab-HCG0109-40	2009-01-15	Hospital Civil de Guadalajara	Jalisco	417	OCL1	KL23
GenBank	GCF_021174395	Ab-HCG0109-38	2009-01-10	Hospital Civil de Guadalajara	Jalisco	417	OCL1	KL23
GenBank	GCF_021174425	Ab-HCG0109-37	2009-01-03	Hospital Civil de Guadalajara	Jalisco	417	OCL1	KL23
GenBank	GCF_021174435	Ab-HCG0109-39	2009-01-12	Hospital Civil de Guadalajara	Jalisco	417	OCL1	KL23
GenBank	GCF_021174465	Ab-HCG0109-36	2009-01-01	Hospital Civil de Guadalajara	Jalisco	417	OCL1	KL23
GenBank	GCF_021174485	Ab-HCG1208-35	2008-12-30	Hospital Civil de Guadalajara	Jalisco	417	OCL1	KL23
GenBank	GCF_021174505	Ab-HCG1108-33	2008-11-24	Hospital Civil de Guadalajara	Jalisco	417	OCL1	KL23
GenBank	GCF_021174515	Ab-HCG1108-32	2008-11-19	Hospital Civil de Guadalajara	Jalisco	417	OCL1	KL23
GenBank	GCF_021174525	Ab-HCG1208-34	2008-12-06	Hospital Civil de Guadalajara	Jalisco	417	OCL1	KL23
GenBank	GCF_021174565	Ab-HCG1108-31	2008-11-16	Hospital Civil de Guadalajara	Jalisco	417	OCL1	KL23
GenBank	GCF_021174585	Ab-HCG0908-27	2008-09-30	Hospital Civil de Guadalajara	Jalisco	417	OCL1	KL23
GenBank	GCF_021174595	Ab-HCG1108-30	2008-11-08	Hospital Civil de Guadalajara	Jalisco	417	OCL1	KL23
GenBank	GCF_021174605	Ab-HCG1008-28	2008-10-27	Hospital Civil de Guadalajara	Jalisco	417	OCL1	KL23
GenBank	GCF_021174645	Ab-HCG1108-29	2008-11-08	Hospital Civil de Guadalajara	Jalisco	417	OCL1	KL23
GenBank	GCF_021174665	Ab-HCG0908-23	2008-09-18	Hospital Civil de Guadalajara	Jalisco	417	OCL1	KL23
GenBank	GCF_021174685	Ab-HCG0908-25	2008-09-26	Hospital Civil de Guadalajara	Jalisco	417	OCL1	KL23
GenBank	GCF_021174695	Ab-HCG0908-24	2008-09-19	Hospital Civil de Guadalajara	Jalisco	417	OCL1	KL23
GenBank	GCF_021174725	Ab-HCG0908-26	2008-09-28	Hospital Civil de Guadalajara	Jalisco	417	OCL1	KL23
GenBank	GCF_021174745	Ab-HCG0808-22	2008-08-27	Hospital Civil de Guadalajara	Jalisco	417	OCL1	KL23
GenBank	GCF_021174765	Ab-HCG0808-18	2008-08-05	Hospital Civil de Guadalajara	Jalisco	417	OCL1	KL23
GenBank	GCF_021174775	Ab-HCG0808-20	2008-08-13	Hospital Civil de Guadalajara	Jalisco	417	OCL1	KL23
GenBank	GCF_021174795	Ab-HCG0808-17	2008-08-05	Hospital Civil de Guadalajara	Jalisco	208	OCL1	KL2
GenBank	GCF_021174815	Ab-HCG0808-21	2008-08-25	Hospital Civil de Guadalajara	Jalisco	417	OCL1	KL23
GenBank	GCF_021174825	Ab-HCG0808-19	2008-08-11	Hospital Civil de Guadalajara	Jalisco	417	OCL1	KL23
GenBank	GCF_021174865	Ab-HCG0808-16	2008-08-10	Hospital Civil de Guadalajara	Jalisco	417	OCL1	KL23
GenBank	GCF_021174875	Ab-HCG0808-15	2008-08-02	Hospital Civil de Guadalajara	Jalisco	417	OCL1	KL23
GenBank	GCF_021174895	Ab-HCG0708-14	2008-07-31	Hospital Civil de Guadalajara	Jalisco	208	OCL1	KL2
GenBank	GCF_021174925	Ab-HCG0908-12	2008-09-18	Hospital Civil de Guadalajara	Jalisco	417	OCL1	KL23
GenBank	GCF_021174945	Ab-HCG0708-13	2008-07-26	Hospital Civil de Guadalajara	Jalisco	417	OCL1	KL23
GenBank	GCF_021174965	Ab-HCG0108-10	2008-01-01	Hospital Civil de Guadalajara	Jalisco	208	OCL1	KL2
GenBank	GCF_021174985	Ab-HCG1207-7	2007-12-24	Hospital Civil de Guadalajara	Jalisco	208	OCL1	KL2
GenBank	GCF_021175005	Ab-HCG1207-9	2007-12-26	Hospital Civil de Guadalajara	Jalisco	208	OCL1	KL2
GenBank	GCF_021175015	Ab-HCG1207-8	2007-12-25	Hospital Civil de Guadalajara	Jalisco	208	OCL1	KL2
GenBank	GCF_021175045	Ab-HCG1207-6	2007-12-19	Hospital Civil de Guadalajara	Jalisco	208	OCL1	KL2
GenBank	GCF_021175065	Ab-HCG1207-5	2007-12-10	Hospital Civil de Guadalajara	Jalisco	208	OCL1	KL2
GenBank	GCF_021175075	Ab-HCG1107-3	2007-11-09	Hospital Civil de Guadalajara	Jalisco	208	OCL1	KL2
GenBank	GCF_021175095	Ab-HCG1107-4	2007-11-27	Hospital Civil de Guadalajara	Jalisco	208	OCL1	KL2
GenBank	GCF_021175125	Ab-HCG0807-2	2007-08-27	Hospital Civil de Guadalajara	Jalisco	208	OCL1	KL2
GenBank	GCF_021175145	Ab-HCG0307-1	2007-05-03	Hospital Civil de Guadalajara	Jalisco	208	OCL1	KL2
GenBank	GCF_026929695	298-03	2009-01-25	Hospital Civil de Guadalajara	Jalisco	758	OCL10	KL9
GenBank	GCF_026935825	075-16 HCG	2016-04-19	Hospital Civil de Guadalajara	Jalisco	758	OCL10	KL9
GenBank	GCF_026935835	500-03	2011-10-04	Hospital Civil de Guadalajara	Jalisco	758	OCL10	KL9
GenBank	GCF_030549745	Aba/79 HCG 2016	2016-01-06	Hospital Civil de Guadalajara	Jalisco	758	OCL10	KL9
GenBank	GCF_003522785	10042	2011-04-10	Hospital de Torreon	Coahuila	473	OCL1	KL22
GenBank	GCF_003522705	10324	2012-08-01	Hospital General de Acapulco	Guerrero	771	OCL2	KL77
Alcantar-2019	NI	IV	2016	Hospital General de México Eduardo Liceaga	CdMex	1054	NI	NI
Gonzalez-2016	NI	10613	2013	Hospital General de Oaxaca	Oaxaca	1091	NI	NI
GenBank	GCF_003522845	9102	2010-06-04	Hospital General de Tijuana	BC	231	OCL7	KL1
Gonzalez-2016	NI	9104	2010	Hospital General de Tijuana	BC	231	NI	NI
Gonzalez-2016	NI	8200	2010	Hospital General de Uruapan	Michoacan	758	NI	NI
Garza-2023	NI	21-329	2020	Hospital General De Zona No.1 IMSS Nueva Frontera	Chiapas	369	NI	NI
Garza-2023	NI	20-1863	2020	Hospital General del Estado Dr. Ernesto Ramos Bours	Sonora	205	NI	NI
Garza-2023	NI	20-997	2020	Hospital General del Estado Dr. Ernesto Ramos Bours	Sonora	205	NI	NI
Gonzalez-2016	NI	5831	2009	Hospital General San Luis Potosí	SLP	417	NI	NI
Gonzalez-2016	NI	5840	2009	Hospital General San Luis Potosí	SLP	758	NI	NI
GenBank	GCF_003522885	5845	2009-12-31	Hospital Ignacio Morones Prieto	SLP	417	OCL1	KL23
GenBank	GCF_003345235	810CP	2015-01-11	Hospital Infantil de Mexico Federico Gomez	CdMex	758	OCL10	KL9
GenBank	GCF_003976955	A2	2015-01-12	Hospital Infantil de Mexico Federico Gomez	CdMex	758	OCL10	KL9
GenBank	GCF_003976985	434H	2015-01-11	Hospital Infantil de Mexico Federico Gomez	CdMex	758	OCL10	KL9
GenBank	GCF_003977015	483H	2015-01-11	Hospital Infantil de Mexico Federico Gomez	CdMex	758	OCL10	KL9
GenBank	GCF_003977045	433H	2015-01-11	Hospital Infantil de Mexico Federico Gomez	CdMex	758	OCL10	KL9
Garza-2023	NI	20-1836	2020	Hospital Infantil Eva Samano de López Mateos	Michoacan	208	NI	NI
Garza-2023	NI	20-2386	2020	Hospital Infantil Eva Samano de López Mateos	Michoacan	1694	NI	NI
Gonzalez-2016	NI	7024	2013	Hospital La Raza/IMSS	CdMex	758	NI	NI
Garza-2023	NI	21-668	2020	Hospital Miguel Hidalgo	Aguascalientes	208	NI	NI
Garza-2023	NI	21-671	2020	Hospital Miguel Hidalgo	Aguascalientes	208	NI	NI
Garza-2023	NI	20-1742	2020	Hospital Regional de alta especialidad Bicentenario de la independencia	EdoMex	369	NI	NI
Garza-2023	NI	21-621	2020	Hospital Regional de Alta Especialidad de Oaxaca	Oaxaca	369	NI	NI
Alcantar-2019	NI	5	2016	Hospital Regional General Ignacio Zaragoza	CdMex	208	NI	NI
Alcantar-2019	NI	1	2016	Hospital Regional General Ignacio Zaragoza	CdMex	369	NI	NI
Bocanegra-2015	NI	3224	2007	Hospital Universitario de Nuevo Leon	NLE	229	NI	NI
Bocanegra-2015	NI	3215	2011	Hospital Universitario de Nuevo Leon	NLE	369	NI	NI
Bocanegra-2015	NI	3206	2007	Hospital Universitario de Nuevo Leon	NLE	762	NI	NI
Bocanegra-2015	NI	3222	2009	Hospital Universitario de Nuevo Leon	NLE	777	NI	NI
GenBank	GCF_001636235	3207	2008-08-05	Hospital Universitario de Nuevo Leon	NLE	1321	OCL10	KL195
GenBank	GCF_003431385	7804	2006-07-05	Hospital Universitario de Nuevo Leon	NLE	490	OCL7	KL7
GenBank	GCF_003516005	7847	2008-04-28	Hospital Universitario de Nuevo Leon	NLE	208	OCL1	KL2
GenBank	GCF_009497995	7835	2007-07-16	Hospital Universitario de Nuevo Leon	NLE	227	OCL10	KL22
Gonzalez-2016	NI	7846	2007	Hospital Universitario de Nuevo León	NLE	208	NI	NI
Gonzalez-2016	NI	7811	2006	Hospital Universitario de Nuevo León	NLE	762	NI	NI
GenBank	GCF_030756475	ARC6644	2016	IHMA	NI	208	OCL1	KL213
GenBank	GCF_001549575	MEX11594	2011-06-17	Instituto Nacional de Cancerologia Mexico	CdMex	758	OCL1	KL1
Gonzalez-2016	NI	8519	2012	Instituto Nacional de Cancerologia Mexico	CdMex	758	NI	NI
Gonzalez-2016	NI	9736	2013	Instituto Nacional de Cancerologia Mexico	CdMex	758	NI	NI
GenBank	GCF_001922425	11510	2012	Instituto Nacional de Cancerologia Mexico	CdMex	758	OCL10	KL9
GenBank	GCF_001922635	11502	2012	Instituto Nacional de Cancerologia Mexico	CdMex	758	OCL10	KL9
GenBank	GCF_001922685	4113	2013	Instituto Nacional de Cancerologia Mexico	CdMex	758	OCL10	KL9
GenBank	GCF_001922695	11547	2013	Instituto Nacional de Cancerologia Mexico	CdMex	758	OCL10	KL9
GenBank	GCF_001922705	11536	2011	Instituto Nacional de Cancerologia Mexico	CdMex	758	OCL10	KL9
GenBank	GCF_001922745	11551	2011	Instituto Nacional de Cancerologia Mexico	CdMex	758	OCL10	KL9
GenBank	GCF_001922755	11606	2011	Instituto Nacional de Cancerologia Mexico	CdMex	758	OCL10	KL9
GenBank	GCF_001923005	11598	2011	Instituto Nacional de Cancerologia Mexico	CdMex	758	OCL10	KL9
GenBank	GCF_004299615	Ab5013	2014	Instituto Nacional de Cancerologia Mexico	CdMex	758	OCL10	KL9
GenBank	GCF_004321575	Ab4197	2013	Instituto Nacional de Cancerologia Mexico	CdMex	758	OCL10	KL9
GenBank	GCF_004321595	Ab2159	2011	Instituto Nacional de Cancerologia Mexico	CdMex	758	OCL10	KL9
GenBank	GCF_004794205	Ab5038	NA	Instituto Nacional de Cancerologia Mexico	CdMex	758	OCL10	KL9
Garza-2023	NI	21-273	2020	Instituto Nacional de Cancerologia Mexico	CdMex	369	NI	NI
Garza-2023	NI	20-2073	2020	Instituto Nacional de Rehabilitación	CdMex	369	NI	NI
GenBank	GCF_004208995	A229	2013	Instituto Nacional de Rehabilitación	CdMex	1091	OCL11	KL213
GenBank	GCF_004209005	A278	2013	Instituto Nacional de Rehabilitación	CdMex	758	OCL10	KL9
GenBank	GCF_004209025	H170	2013	Instituto Nacional de Rehabilitación	CdMex	1091	OCL10	KL213
GenBank	GCF_004209035	A465	2014	Instituto Nacional de Rehabilitación	CdMex	758	OCL10	KL9
GenBank	GCF_004209075	A023	2011	Instituto Nacional de Rehabilitación	CdMex	1091	OCL10	KL213
GenBank	GCF_004209195	H008	2011	Instituto Nacional de Rehabilitación	CdMex	690	OCL6	KL22
GenBank	GCF_004209205	H251	2014	Instituto Nacional de Rehabilitación	CdMex	758	OCL1	KL9
GenBank	GCF_004209225	A580	2015	Instituto Nacional de Rehabilitación	CdMex	758	OCL10	KL9
GenBank	GCF_004296275	H350	2015	Instituto Nacional de Rehabilitación	CdMex	208	OCL1	KL213
GenBank	GCF_030549675	Aba/75 ISSSTE 2015	2015-04-13	ISSSTE	CdMex	208	OCL1	KL2
GenBank	GCF_030549685	Aba/76 ISSSTE 2015	2015-04-03	ISSSTE	CdMex	208	OCL1	KL2
GenBank	GCF_030549715	Aba/77 ISSSTE 2015	2015-05-22	ISSSTE	CdMex	758	OCL10	KL9
GenBank	GCF_030549735	Aba/78 ISSSTE 2015	2015-06-26	ISSSTE	CdMex	369	OCL1	KL9
Garza-2023	NI	20-511	2020	Laboratorio Louis Pasteur, Toluca	EdoMex	369	NI	NI
Garza-2023	NI	21-841	2020	not collected	NLE	1694	NI	NI
GenBank	GCA_016485485	Ab AB1333	2014	not collected	NI	758	OCL10	KL9
GenBank	GCA_016485585	Ab AB1336	2014	not collected	NI	758	OCL10	KL9
GenBank	GCA_016486105	Ab AB1357	2014	not collected	NI	225	OCL3	KL22
GenBank	GCA_016486785	Ab AB1239	2013	not collected	NI	369	OCL1	KL9
GenBank	GCA_016486905	Ab AB1238	2013	not collected	NI	369	OCL1	KL9
GenBank	GCA_016487105	Ab AB1284	2014	not collected	NI	208	OCL1	KL2
GenBank	GCA_016487345	Ab AB1293	2014	not collected	NI	369	OCL1	KL9
GenBank	GCA_016487505	Ab AB1310	2014	not collected	NI	758	OCL10	KL9
GenBank	GCA_016487785	Ab AB1332	2014	not collected	NI	758	OCL10	KL9
GenBank	GCA_016609765	Ab AB1261	2013	not collected	NI	473	OCL1	KL22
GenBank	GCF_001896005	AF-401	2009-07-01	not collected	CdMex	1942	OCL10	KL23
GenBank	GCF_036879865	GN-114	2021-12-28	Tecnologico de Monterrey	NLE	401	OCL6	KL48
GenBank	GCF_036879965	GN-102	2021-12-13	Tecnologico de Monterrey	NLE	0	OCL5	KL169
Gonzalez-2016	NI	10513	2012	Unidad Médica de Alta Especialidad de Ciudad Obregón	Sonora	758	NI	NI
Gonzalez-2016	NI	10045	2011	Unidad Médica de Alta Especialidad de Torreón	Coahulia	473	NI	NI
